# Supplementary material for: Benzimidazole Derivatives as New and Selective Inhibitors of Arginase from Leishmania mexicana with Biological Activity against Promastigotes and Amastigotes
Source: Int J Mol Sci. 2021 Dec 19;22(24):13613. doi: 10.3390/ijms222413613 (PMC8705706; doi:10.3390/ijms222413613)
Supplement: Supplementary file 1 [file ijms-22-13613-s001.zip]

Archive with 1 entries (1 files):
- ijms-1512343-supplementary.pdf
